# Supplementary material for: Neonatal Pharmacokinetics and Biodistribution of Polymeric Nanoparticles and Effect of Surfactant
Source: Pharmaceutics. 2023 Apr 7;15(4):1176. doi: 10.3390/pharmaceutics15041176 (PMC10140984; doi:10.3390/pharmaceutics15041176)
Supplement: Supplementary file 1 [file pharmaceutics-15-01176-s001.zip]

Archive with 1 entries (1 files):
- pharmaceutics-2254967-supplementary.pdf
